# Supplementary material for: CRISPR/Cas9-Mediated Development of Potato Varieties with Long-Term Cold Storage and Bruising Resistance
Source: Biology (Basel). 2025 Apr 20;14(4):445. doi: 10.3390/biology14040445 (PMC12024581; doi:10.3390/biology14040445)
Supplement: Supplementary file 1 [file biology-14-00445-s001.zip]

Archive with 1 entries (1 files):
- biology-3595226-supplementary.pdf
